# Supplementary material for: Readers and their roles: Evidence from readers of contemporary fiction in the Netherlands
Source: PLoS One. 2018 Jul 26;13(7):e0201157. doi: 10.1371/journal.pone.0201157 (PMC6062070; doi:10.1371/journal.pone.0201157)
Supplement: S1 File — (ZIP) [file pone.0201157.s001.zip]

Archive with 25 entries (22 files):
- reader-roles-supporting-files/
- reader-roles-supporting-files/README.md
- reader-roles-supporting-files/src/
- reader-roles-supporting-files/src/models.py
- reader-roles-supporting-files/src/make_table_model_comparison.py
- reader-roles-supporting-files/src/make_latent_position_illustration_plot.py
- reader-roles-supporting-files/src/figure_latent_position_illustration.tex
- reader-roles-supporting-files/src/plots.py
- reader-roles-supporting-files/src/get_panel_survey_duration.py
- reader-roles-supporting-files/src/pystan_cache.py
- reader-roles-supporting-files/src/inference.py
- reader-roles-supporting-files/src/make_figure_ideal_point_questions_gamma.py
- reader-roles-supporting-files/src/make_reader_roles_dataset.py
- reader-roles-supporting-files/src/make_figure_mutual_information.py
- reader-roles-supporting-files/src/make_figure_ideal_point_questions_beta.py
- reader-roles-supporting-files/src/requirements.txt
- reader-roles-supporting-files/src/make_table_most_frequent_responses.py
- reader-roles-supporting-files/src/make_figure_ideal_point_respondents_alpha_gender_and_education.py
- reader-roles-supporting-files/src/make_table_reader_role_agree_totals.py
- reader-roles-supporting-files/src/make_table_reads_fiction.py
- reader-roles-supporting-files/src/datasets.py
- reader-roles-supporting-files/Makefile
- reader-roles-supporting-files/data/
- reader-roles-supporting-files/data/reader-role-respondent-oriented.pkl.xz
- reader-roles-supporting-files/data/na13001-08.sss.xml.gz
