# Supplementary material for: Readers and their roles: Evidence from readers of contemporary fiction in the Netherlands
Source: PLoS One. 2018 Jul 26;13(7):e0201157. doi: 10.1371/journal.pone.0201157 (PMC6062070; doi:10.1371/journal.pone.0201157)
Supplement: S1 File — (ZIP) [file pone.0201157.s001.zip › reader-roles-supporting-files/README.md]

Reader Roles Article 
====================

Tables and Figures appearing in the article may be created by running ``make``
with the appropriate target. See ``Makefile``.

Requirements
------------

Python packages used are specified in ``src/requirements.txt``. Before running
``make``, install the packages with: ``python3 -m pip install -r src/requirements.txt``.
