# Supplementary material for: Readers and their roles: Evidence from readers of contemporary fiction in the Netherlands
Source: PLoS One. 2018 Jul 26;13(7):e0201157. doi: 10.1371/journal.pone.0201157 (PMC6062070; doi:10.1371/journal.pone.0201157)
Supplement: S1 File — (ZIP) [file pone.0201157.s001.zip › reader-roles-supporting-files/src/models.py]

"""Models used in paper."""
import pystan_cache


def make_model_1():
    """Make question-intercept model.

    Uses notation and recommendations in Bafumi, Joseph, Andrew Gelman, David K.
    Park, and Noah Kaplan. “Practical Issues in Implementing and Understanding
    Bayesian Ideal Point Estimation.” Political Analysis 13, no. 2 (April 1,
    2005): 171–87.

    """
    model_code = """
    data {
      int<lower=1> K;                  // # questions
      int<lower=1> N;                  // data items
      int<lower=1, upper=K> kk[N];     // question for n
      int<lower=0, upper=1> y[N];      // agree or not agree

    }
    parameters {
      vector<lower=0, upper=1>[K] pi;    // probability of "agree" for question
    }
    model {
      pi ~ beta(0.5, 0.5);
      y ~ bernoulli(pi[kk]);
    }
    """
    return pystan_cache.make_model(model_code)


def make_model_2():
    """Make 2PL model.

    Uses notation and recommendations in Bafumi, Joseph, Andrew Gelman, David K.
    Park, and Noah Kaplan. “Practical Issues in Implementing and Understanding
    Bayesian Ideal Point Estimation.” Political Analysis 13, no. 2 (April 1,
    2005): 171–87.

    """
    model_code = """
    data {
      int<lower=1> K;                  // # questions
      int<lower=1> J;                  // # respondents
      int<lower=1> N;                  // data items
      int<lower=1, upper=K> kk[N];     // question for n
      int<lower=1, upper=J> jj[N];     // respondent for n
      int<lower=0, upper=1> y[N];      // agree or not agree
      vector<lower=-1, upper=1>[J] reads_only_fiction;
    }
    parameters {
      vector[J] alpha;             // ability for respondent j
      vector[K] beta;              // difficulty for question k
      vector[K] gamma;             // discrimitiveness for question k

      real<upper=0> delta_1;       // coef, constrained to be negative to resolve reflection invariance
    }
    model {
      delta_1 ~ normal(0, 1); // constrained to be negative to resolve reflection invariance
      alpha ~ normal(delta_1 * reads_only_fiction, 2.5);
      beta ~ normal(0, 2.5);
      gamma ~ normal(0, 2.5);

      y ~ bernoulli_logit(gamma[kk] .* (alpha[jj] - beta[kk]));
    }
    """
    return pystan_cache.make_model(model_code)


def make_model_3():
    """Make 2PL model (with guessing).

    Uses notation and recommendations in Bafumi, Joseph, Andrew Gelman, David K.
    Park, and Noah Kaplan. “Practical Issues in Implementing and Understanding
    Bayesian Ideal Point Estimation.” Political Analysis 13, no. 2 (April 1,
    2005): 171–87.

    """
    model_code = """
    data {
      int<lower=1> K;                  // # questions
      int<lower=1> J;                  // # respondents
      int<lower=1> N;                  // data items
      int<lower=1, upper=K> kk[N];     // question for n
      int<lower=1, upper=J> jj[N];     // respondent for n
      int<lower=0, upper=1> y[N];      // agree or not agree
      vector<lower=-1, upper=1>[J] reads_only_fiction;
    }
    parameters {
      vector[J] alpha;             // ability for respondent j
      vector[K] beta;              // difficulty for question k
      vector[K] gamma;             // discrimitiveness for question k

      real<lower=0, upper=0.1> epsilon_0;  // robust logit, probability of mistaken 'yes'
      real<lower=0, upper=0.1> epsilon_1;  // robust logit, probability of mistaken 'no'

      real<upper=0> delta_1;       // coef, constrained to be negative to resolve reflection invariance
    }
    model {
      delta_1 ~ normal(0, 1); // constrained to be negative to resolve reflection invariance
      alpha ~ normal(delta_1 * reads_only_fiction, 2.5);
      beta ~ normal(0, 2.5);
      gamma ~ normal(0, 2.5);
      // epsilon_0 and epsilon_1 have implicit uniform(0, 0.1) priors

      y ~ bernoulli(epsilon_0 + (1 - epsilon_0  - epsilon_1) * inv_logit(gamma[kk] .* (alpha[jj] - beta[kk])));
    }
    """
    return pystan_cache.make_model(model_code)
