# Supplementary material for: Readers and their roles: Evidence from readers of contemporary fiction in the Netherlands
Source: PLoS One. 2018 Jul 26;13(7):e0201157. doi: 10.1371/journal.pone.0201157 (PMC6062070; doi:10.1371/journal.pone.0201157)
Supplement: S1 File — (ZIP) [file pone.0201157.s001.zip › reader-roles-supporting-files/src/make_table_model_comparison.py]

"""Make model comparison table."""
import argparse
import time

import numpy as np
import pandas as pd
import scipy.misc
import scipy.special
import tqdm

import inference

parser = argparse.ArgumentParser()
parser.add_argument('output_filename', help='Output path for table.')


def _log_prob_model_1(y, pi_k):
    """log prob for single observation `y` in model 1 (question intercepts only).

    Arguments:
        y: either 0 or 1 (disagree or agree)
        pi_k: probability of "agree"

    Returns:
        float: log probability for single observation
    """
    assert isinstance(pi_k, float), pi_k
    assert 0 < pi_k < 1, (y, pi_k)
    assert y in {0, 1}, y
    return np.log(pi_k) if y else np.log(1 - pi_k)


def _log_prob_model_2(y, alpha_j, beta_k, gamma_k):
    """log prob for single observation `y` in model 2 (2PL).

    Arguments:
        y: either 0 or 1 (disagree or agree)
        ... (see above)
    Returns:
        float: log probability for single observation
    """
    # model probability is this robit model
    #$\text{Pr}(y_{jk} = 1) =
    #  \epsilon_0 + (1 + \epsilon_0 + \epsilon_1) \text{logit}^{-1}(\gamma_k(\alpha_j - \beta_k))$
    logodds = gamma_k * (alpha_j - beta_k)
    prob = scipy.special.expit(logodds)
    assert 0 <= prob <= 1, (prob, logodds, y, gamma_k, alpha_j, beta_k)
    assert y in {0, 1}, y
    if prob in {0, 1}:
        assert prob == y, (prob, logodds, y, gamma_k, alpha_j, beta_k)
    return np.log(prob) if y else np.log(1 - prob)


def _log_prob_model_3(y, alpha_j, beta_k, gamma_k, epsilon_0, epsilon_1):
    """log prob for single observation in model 3 (2PL with guessing).

    Probability of y == 1 is

    $$\epsilon_0 + (1 - \epsilon_0 - \epsilon_1) \expit(\gamma_k(\alpha_j - \beta_k)$$

    Arguments:
        y: either 0 or 1 (disagree or agree)
        ... (see above)
    Returns:
        float: log probability
    """
    # model probability is this robit model
    #$\text{Pr}(y_{jk} = 1) =
    #  \epsilon_0 + (1 + \epsilon_0 + \epsilon_1) \text{logit}^{-1}(\gamma_k(\alpha_j - \beta_k))$
    assert epsilon_0 > 0 and epsilon_1 > 0
    logodds = gamma_k * (alpha_j - beta_k)
    prob = epsilon_0 + (1 - epsilon_0 - epsilon_1) * scipy.special.expit(logodds)
    assert 0 < prob < 1, prob
    assert y in {0, 1}, y
    return np.log(prob) if y else np.log(1 - prob)


def computed_log_pointwise_predictive_density_model_1(y, kk, pi):
    """lppd and p_waic for model 1.

    Make sure that kk use zero-based indexing.

    """
    assert kk.min() == 0
    assert np.isin(y, (0, 1)).all()
    lppd = []
    waic_parts = []
    for y_, k in tqdm.tqdm(zip(y, kk)):
        # this is iterating through observations
        log_probs_draws = []
        assert pi.shape[1] == 6, pi.shape
        for pi_ in pi:
            # this is iterating through draws
            assert len(pi_) == 6, len(pi_)
            pi_k = pi_[k]
            log_probs_draws.append(_log_prob_model_1(y_, pi_k))
        lppd_observation_mean = scipy.misc.logsumexp(log_probs_draws) - np.log(len(log_probs_draws))
        lppd_observation_var = np.var(log_probs_draws, ddof=1)
        waic_parts.append(lppd_observation_var)
        lppd.append(lppd_observation_mean)
    assert len(lppd) == len(y)
    return sum(lppd), sum(waic_parts)


def computed_log_pointwise_predictive_density_model_2(y, kk, jj, alpha, beta, gamma):
    """lppd and deviance for model 2 (2PL).

    Make sure that kk and jj use zero-based indexing.

    """
    assert kk.min() == 0
    assert jj.min() == 0
    assert np.isin(y, (0, 1)).all()
    lppd = []
    waic_parts = []
    for y_, k, j in tqdm.tqdm(zip(y, kk, jj)):
        # this is iterating through observations
        log_probs_draws = []
        for alpha_, beta_, gamma_ in zip(alpha, beta, gamma):
            # this is iterating through draws
            alpha_j = alpha_[j]
            beta_k = beta_[k]
            gamma_k = gamma_[k]
            log_probs_draws.append(_log_prob_model_2(y_, alpha_j, beta_k, gamma_k))
        lppd_observation_mean = scipy.misc.logsumexp(log_probs_draws) - np.log(len(log_probs_draws))
        lppd_observation_var = np.var(log_probs_draws, ddof=1)
        waic_parts.append(lppd_observation_var)
        lppd.append(lppd_observation_mean)
    assert len(lppd) == len(y)
    return sum(lppd), sum(waic_parts)


def computed_log_pointwise_predictive_density_model_3(y, kk, jj, alpha, beta, gamma, epsilon_0, epsilon_1):
    """lppd and p_waic for model 3 (2PL with guessing).

    Make sure that kk and jj use zero-based indexing.

    """
    assert kk.min() == 0
    assert jj.min() == 0
    assert np.isin(y, (0, 1)).all()
    lppd = []
    waic_parts = []
    for y_, k, j in tqdm.tqdm(zip(y, kk, jj)):
        # this is iterating through observations
        log_probs_draws = []
        for alpha_, beta_, gamma_, epsilon_0_, epsilon_1_ in zip(alpha, beta, gamma, epsilon_0, epsilon_1):
            # this is iterating through draws
            alpha_j = alpha_[j]
            beta_k = beta_[k]
            gamma_k = gamma_[k]
            log_probs_draws.append(_log_prob_model_3(y_, alpha_j, beta_k, gamma_k, epsilon_0_, epsilon_1_))
        lppd_observation_mean = scipy.misc.logsumexp(log_probs_draws) - np.log(len(log_probs_draws))
        lppd_observation_var = np.var(log_probs_draws, ddof=1)
        waic_parts.append(lppd_observation_var)
        lppd.append(lppd_observation_mean)
    assert len(lppd) == len(y)
    return sum(lppd), sum(waic_parts)


def make_model_comparison_table(filename):
    fit_extract_1 = inference.reader_roles_sampling_model_1(iter=inference.ITER, seed=inference.SEED, thin=inference.THIN)
    fit_extract_2, _, _, data = inference.reader_roles_sampling_model_2(iter=inference.ITER, seed=inference.SEED, thin=inference.THIN)
    fit_extract_3, _, _, data = inference.reader_roles_sampling_model_3(iter=inference.ITER, seed=inference.SEED, thin=inference.THIN)
    # questions, respondents map to kk and jj as follows
    # questions = sorted(dfm['variable'].unique())
    # respondents = sorted(dfm['id'].unique())
    # # NOTE: Stan uses one-based indexing
    # kk = preprocessing.LabelEncoder().fit(questions).transform(dfm['variable']) + 1
    # jj = preprocessing.LabelEncoder().fit(respondents).transform(dfm['id']) + 1

    #y = data['y'][0] - 1  # convert from one-based indexing to zero-based indexing
    #k = data['kk'][0] - 1  # convert from one-based indexing to zero-based indexing
    #j = data['jj'][0] - 1  # convert from one-based indexing to zero-based indexing
    #epsilon_0 = fit_extract['epsilon_0'][0]
    #epsilon_1 = fit_extract['epsilon_1'][0]
    #alpha_j = fit_extract['alpha'][:, j][0]
    #beta_k = fit_extract['beta'][:, k][0]
    #gamma_k = fit_extract['gamma'][:, k][0]
    #print(log_prob_model_3(y, alpha_j, beta_k, gamma_k, epsilon_0, epsilon_1))

    y = np.array(data['y'])
    print('number of responses in model:', len(y))
    kk = np.array(data['kk']) - 1  # convert from one-based indexing to zero-based indexing
    jj = np.array(data['jj']) - 1  # convert from one-based indexing to zero-based indexing

    results = []
    waic_thin = 10
    # model 1
    t0 = time.time()
    pi = fit_extract_1['pi'][::waic_thin]
    results.append(computed_log_pointwise_predictive_density_model_1(y, kk, pi))
    print('model 1:', results[-1])
    print('n samples:', len(pi))
    print('seconds elapsed for model 1, n samples:', time.time() - t0)

    t0 = time.time()
    alpha = fit_extract_2['alpha'][::waic_thin]
    beta = fit_extract_2['beta'][::waic_thin]
    gamma = fit_extract_2['gamma'][::waic_thin]
    results.append(computed_log_pointwise_predictive_density_model_2(y, kk, jj, alpha, beta, gamma))
    print('model 2:', results[-1])
    print('seconds elapsed for model 2, n samples:', time.time() - t0)

    t0 = time.time()
    print(fit_extract_3.keys())
    epsilon_0 = fit_extract_3['epsilon_0'][::waic_thin]
    epsilon_1 = fit_extract_3['epsilon_1'][::waic_thin]
    alpha = fit_extract_3['alpha'][::waic_thin]
    beta = fit_extract_3['beta'][::waic_thin]
    gamma = fit_extract_3['gamma'][::waic_thin]
    results.append(computed_log_pointwise_predictive_density_model_3(y, kk, jj, alpha, beta, gamma, epsilon_0, epsilon_1))
    print('model 3 lppd, p_waic:', results[-1])
    print('seconds elapsed for model 3, n samples:', time.time() - t0)

    df = pd.DataFrame(np.array(results).T,
                      columns=['Model 1', 'Model 2', 'Model 3'],
                      index=[r'$\widehat{\text{lpd}}$', r'$\hat{p}_{waic}$'])
    df.loc['WAIC', :] = df.iloc[0, :] - df.iloc[1, :]
    df = df.round().astype(int)
    df.loc['Description', :] = ['Fixed probability for each question', 'Ideal point model', 'Ideal point model with guessing']
    df = df.reindex(index=[df.index[-1]] + df.index[:-1].tolist())
    with open(filename, 'w') as fh:
        fh.write(df.to_latex(escape=False))
    return df


if __name__ == '__main__':
    args = parser.parse_args()
    make_model_comparison_table(args.output_filename)
