# Supplementary material for: Readers and their roles: Evidence from readers of contemporary fiction in the Netherlands
Source: PLoS One. 2018 Jul 26;13(7):e0201157. doi: 10.1371/journal.pone.0201157 (PMC6062070; doi:10.1371/journal.pone.0201157)
Supplement: S1 File — (ZIP) [file pone.0201157.s001.zip › reader-roles-supporting-files/src/make_latent_position_illustration_plot.py]

"""Make latent position illustration (uses tikz).

NOTE: this file was used to make a draft of the illustration. The generated
file was manually edited for the article.

"""
import argparse
import string

import pandas as pd

import datasets
import inference


parser = argparse.ArgumentParser()
parser.add_argument('output_filename', help='Output path for figure.')


template = string.Template(r"""
\documentclass[crop,tikz]{standalone}
\begin{document}
\begin{tikzpicture}{xscale=0.5}
\draw [thick]  (-8, 0) -- (8,0);
\draw (-6,-.2) -- (-6, 0);
\draw (-3,-.2) -- (-3, 0);
\draw (0,-.2) -- (0, 0);
\draw (3,-.2) -- (3, 0);
\draw (6,-.2) -- (6, 0);
\node[align=left, below] at (-6,-.2) {-6};
\node[align=left, below] at (-3,-.2) {-3};
\node[align=left, below] at (0,-.2) {0};
\node[align=left, below] at (3,-.2) {3};
\node[align=left, below] at (6,-.2) {6};

% params
\node[align=left, above] at (-5.5,.8) {$$\alpha_1$$};
\draw[->] (-5.5,.8) -- (-5.5, 0.1);
\node[align=left, above] at (-2.5,.8) {$$\alpha_2$$};
\draw[->] (-2.5,.8) -- (-2.5, 0.1);
\node[align=left, above] at (1,.8) {$$\alpha_3$$};
\draw[->] (1,.8) -- (1, 0.1);
\node[align=left, above] at (4,.8) {$$\alpha_4$$};
\draw[->] (4,.8) -- (4, 0.1);
\node[align=left, above] at (-.5,.8) {$$\alpha_5$$};
\draw[->] (-.5,.8) -- (-.5, 0.1);

\node[align=left, below] at ($beta_1, -.8) {$$\beta_1$$};
\draw[->] ($beta_1,-.8) -- ($beta_1, -0.1);

\node[align=left, below] at ($beta_2, -.8) {$$\beta_2$$};
\draw[->] ($beta_2,-.8) -- ($beta_2, -0.1);

\node[align=left, below] at ($beta_3, -.8) {$$\beta_3$$};
\draw[->] ($beta_3,-.8) -- ($beta_3, -0.1);

\node[align=left, below] at ($beta_4, -.8) {$$\beta_4$$};
\draw[->] ($beta_4,-.8) -- ($beta_4, -0.1);

\node[align=left, below] at ($beta_5, -.8) {$$\beta_5$$};
\draw[->] ($beta_5,-.8) -- ($beta_5, -0.1);

\node[align=left, below] at ($beta_6, -.8) {$$\beta_6$$};
\draw[->] ($beta_6,-.8) -- ($beta_6, -0.1);

\end{tikzpicture}
\end{document}
""")


def make_latent_position_illustration_plot(filename):
    fit_extract, _, _, _ = inference.reader_roles_sampling_model_2()

    questions = sorted(datasets.load_reader_role_questions().keys())
    assert questions == sorted(questions)

    beta_means = pd.DataFrame(fit_extract['beta'], columns=questions).mean(axis=0)
    template_dict = {}
    for i, (index, beta) in enumerate(beta_means.iteritems()):
        print(f'mapping: {index} to beta_{i + 1}')
        print(i + 1, index, beta)
        label = f'beta_{i + 1}'
        if label == 'beta_2':
            beta += 0.4
        if label == 'beta_3':
            beta -= 0.4
        if label == 'beta_4':
            beta -= 0.5
        if label == 'beta_6':
            beta += 0.3
        template_dict[label] = beta
    with open(filename, 'w') as fh:
        fh.write(template.substitute(template_dict))


if __name__ == '__main__':
    args = parser.parse_args()
    make_latent_position_illustration_plot(args.output_filename)
