# Supplementary material for: Readers and their roles: Evidence from readers of contemporary fiction in the Netherlands
Source: PLoS One. 2018 Jul 26;13(7):e0201157. doi: 10.1371/journal.pone.0201157 (PMC6062070; doi:10.1371/journal.pone.0201157)
Supplement: S1 File — (ZIP) [file pone.0201157.s001.zip › reader-roles-supporting-files/src/figure_latent_position_illustration.tex]

\documentclass[crop,tikz]{standalone}
\begin{document}
\begin{tikzpicture}{xscale=0.5}
\draw [thick]  (-8, 0) -- (8,0);
\draw (-6,-.2) -- (-6, 0);
\draw (-3,-.2) -- (-3, 0);
\draw (0,-.2) -- (0, 0);
\draw (3,-.2) -- (3, 0);
\draw (6,-.2) -- (6, 0);
\node[align=left, below] at (-6,-.2) {-6};
\node[align=left, below] at (-3,-.2) {-3};
\node[align=left, below] at (0,-.2) {0};
\node[align=left, below] at (3,-.2) {3};
\node[align=left, below] at (6,-.2) {6};

% params
\node[align=left, above] at (-5.5,.8) {$\alpha_1$};
\draw[->] (-5.5,.8) -- (-5.5, 0.1);
\node[align=left, above] at (-2.5,.8) {$\alpha_2$};
\draw[->] (-2.5,.8) -- (-2.5, 0.1);
\node[align=left, above] at (1,.8) {$\alpha_3$};
\draw[->] (1,.8) -- (1, 0.1);
\node[align=left, above] at (4,.8) {$\alpha_4$};
\draw[->] (4,.8) -- (4, 0.1);
\node[align=left, above] at (-.5,.8) {$\alpha_5$};
\draw[->] (-.5,.8) -- (-.5, 0.1);

\node[align=left, below] at (1.55, -.8) {$\beta_1$};
\draw[->] (1.55,-.8) -- (1.55, -0.1);

\node[align=left, below] at (1.96711441718, -.8) {$\beta_2$};
\draw[->] (1.96711441718,-.8) -- (1.96711441718, -0.1);

\node[align=left, below] at (1.2, -.8) {$\beta_3$};
\draw[->] (1.2,-.8) -- (1.2, -0.1);

\node[align=left, below] at (0.5, -.8) {$\beta_4$};
\draw[->] (0.5,-.8) -- (0.5, -0.1);

\node[align=left, below] at (-4.67376352214, -.8) {$\beta_5$};
\draw[->] (-4.67376352214,-.8) -- (-4.67376352214, -0.1);

\node[align=left, below] at (2.8, -.8) {$\beta_6$};
\draw[->] (2.8,-.8) -- (2.8, -0.1);

\end{tikzpicture}
\end{document}
