# Supplementary material for: Readers and their roles: Evidence from readers of contemporary fiction in the Netherlands
Source: PLoS One. 2018 Jul 26;13(7):e0201157. doi: 10.1371/journal.pone.0201157 (PMC6062070; doi:10.1371/journal.pone.0201157)
Supplement: S1 File — (ZIP) [file pone.0201157.s001.zip › reader-roles-supporting-files/src/plots.py]

"""Frequently used plotting functions."""
import numpy as np
import matplotlib.pyplot as plt
import pandas as pd


def horizontal_pointrange(df, percentiles=(10, 50, 90), ax=None):
    """Make a pointrange plot (a la ggplot2).

    Assumes ``df`` is a pandas DataFrame with draws on the rows and labeled
    columns.
    """
    if ax is None:
        ax = plt.gca()
    # want the columns to go from top to bottom
    dfm = pd.melt(df.reindex(columns=reversed(df.columns)))
    groupby = dfm.groupby('variable', sort=False)  # keep order of columns
    labels = []
    for i, (label, observations) in enumerate(groupby):
        lower, median, upper = np.percentile(observations['value'], percentiles)
        width = 0.01
        ax.fill_between([lower, upper], i - width / 2, i + width / 2, color='k')
        ax.plot(median, i, marker='o', color='k')
        labels.append(label)
    ax.set_yticks(range(len(groupby)))
    ax.set_yticklabels(labels)
    return ax
