# Supplementary material for: Readers and their roles: Evidence from readers of contemporary fiction in the Netherlands
Source: PLoS One. 2018 Jul 26;13(7):e0201157. doi: 10.1371/journal.pone.0201157 (PMC6062070; doi:10.1371/journal.pone.0201157)
Supplement: S1 File — (ZIP) [file pone.0201157.s001.zip › reader-roles-supporting-files/src/get_panel_survey_duration.py]

"""grab the start and end dates of the panel."""
import pandas as pd

import datasets


def get_panel_survey_duration():
    """Get first and last panel response."""
    df = datasets.load_respondent_oriented()
    # must be in panel
    df = df.loc[df['panel']]
    dt = pd.to_datetime(df['StartTime'])
    return dt.min(), dt.max()


if __name__ == '__main__':
    duration = get_panel_survey_duration()
    first, last = duration
    print('first panel survey response started:', first)
    print('last panel survey response started:', last)
