# Supplementary material for: Readers and their roles: Evidence from readers of contemporary fiction in the Netherlands
Source: PLoS One. 2018 Jul 26;13(7):e0201157. doi: 10.1371/journal.pone.0201157 (PMC6062070; doi:10.1371/journal.pone.0201157)
Supplement: S1 File — (ZIP) [file pone.0201157.s001.zip › reader-roles-supporting-files/src/inference.py]

"""Sample from posterior distributions."""
import numpy as np
import pandas as pd

import datasets
import models
import pystan_cache
import sklearn.preprocessing as preprocessing


ITER = int(4e4)
SEED = 1
THIN = 4


def _standardize(x, binary=None):
    """From ``standardize.R``.

    Function for automatically standardizing by dividing by 2 sd's
    Default is to standardize the input variables as follows:
        - Numeric variables that take on more than two values are each rescaled
        to have a mean of 0 and a sd of 0.5 (so that the scaled regression coef
        corresponds to a change from mean - 1*sd to mean + 1*sd)
        - Binary variables are rescaled to have a mean of 0 and a difference of 1
        between their two categories
        - Non-numeric variables that take on more than two values are unchanged
        - Variables that take on only one value are unchanged
    """
    x = np.asarray(x)
    if len(np.unique(x)) == 2 and np.logical_or(x == 0, x == 1).all():
        return x - x.mean()
    if binary is True:
        raise ValueError('Expected a binary input variable.')
    return (x - np.mean(x)) / (2 * x.std(ddof=1))


def preprocess_reader_roles_dataset(questions_dataset, exclude_all_niet_eens_niet_oneens: bool):
    """Make DataFrame "tidy" and recode questions from 5 point to 2 point scale."""
    # <values>
    # 	<value code="1">helemaal mee eens</value>
    # 	<value code="2">mee eens</value>
    # 	<value code="3">niet eens/ niet oneens</value>
    # 	<value code="4">mee oneens</value>
    # 	<value code="5">helemaal mee oneens</value>
    # 	<value code="6">weet niet</value>
    # </values>
    df = questions_dataset.loc[questions_dataset['panel'] & ~questions_dataset['does_not_read_fiction']]
    df = df.drop(['panel', 'does_not_read_fiction'], axis=1)

    reader_role_questions_variables = sorted(datasets.load_reader_role_questions().keys())
    df = df[reader_role_questions_variables]

    assert df.shape[1] == 6, df.shape  # 6 reader role questions

    # double checking basic findings
    cs = ['q04a_4', 'q04a_6']
    assert np.corrcoef(df[cs].values.T)[0, 1] > 0
    cs = ['q04a_4', 'q12b_2']
    assert np.corrcoef(df[cs].values.T)[0, 1] > 0
    cs = ['q04a_4', 'q12b_6']
    assert np.corrcoef(df[cs].values.T)[0, 1] > 0

    # melt dataset into "tidy" format
    dfm = pd.melt(df.reset_index(), id_vars=['id'])
    assert dfm['value'].isnull().sum() == 0
    dfm['value'] = dfm['value'].astype(int)

    assert len(dfm['id'].unique()) == len(df), (len(dfm['id'].unique()), len(df))

    # drop any responses of 6 which are 'weet niet'
    print(f'in inference, before trimming "weet niet" there are {len(dfm)} responses.')
    assert (dfm['value'] != 6).sum() > 0
    dfm = dfm.loc[dfm['value'] != 6]
    print(f'in inference, after trimming "weet niet" there are {len(dfm)} responses.')

    # drop responses of respondents who answered all 3s ('niet eens / niet oneens')
    if exclude_all_niet_eens_niet_oneens:
        print("warning: excluding respondents who answered 'niet eens / niet oneens' to all reader role questions.")
        niet_eens_niet_oneens_count = dfm.groupby('id')['value'].apply(lambda v: sum(v == 3))
        dfm = dfm.loc[(niet_eens_niet_oneens_count.loc[dfm['id']] < 6).values]
        assert max(niet_eens_niet_oneens_count) == 6
        assert (niet_eens_niet_oneens_count == 6).sum() <= 10
        assert len(niet_eens_niet_oneens_count) > 300

    # recode 1 and 2 as 1 ("agree")
    # recode 3, 4, and 5 as 0 (not "agree")
    dfm.loc[dfm['value'].isin([1, 2]), 'value'] = 1
    dfm.loc[dfm['value'].isin([3, 4, 5]), 'value'] = 0
    assert dfm['value'].isin({0, 1}).all()

    return dfm


def demographics():
    """Respondent-oriented features information."""
    df = datasets.load_respondent_oriented()
    # must be in panel and read fiction
    df = df.loc[df['panel'] & ~df['does_not_read_fiction']]

    # liteary reader question, q12 reads: Op een schaal van 1 tot 7, waarbij 1
    # staat voor een niet-literaire lezer en 7 voor een sterk literaire lezer,
    # waar zou u zichzelf als lezer dan plaatsen?

    column_variable_mapping = {
        'q01': 'age',
        'q02': 'books_per_year',
        'q12': 'literary_reader',  # literary reader question
        'q13': 'gender',  # 1 is man, 2 is woman, 3 is 'geen opgave'
        'q14': 'education',
        'q03': 'what_kind_of_books_read',  # 1 is only fiction, 2 is only non-fiction, 3 is 50% / 50%
    }
    # first convert to float to deal with values like '4.00'
    # then convert to int
    df = df.astype({col: float for col in column_variable_mapping.keys()})
    df = df.astype({col: int for col in column_variable_mapping.keys()})
    df = df.rename(columns=column_variable_mapping)
    columns_oi = ['panel', 'does_not_read_fiction'] + list(column_variable_mapping.values())
    df = df[columns_oi]
    # TODO: replace appropriate integer codes with NaN values
    # gender: 3 is 'geen opgave'
    # education:
    # <value code="1">Geen onderwijs / basisonderwijs</value>
    # <value code="2">LBO / VBO / VMBO kader of beroeps / MBO 1</value>
    # <value code="3">MAVO / ULO / MULO / VMBO (theoretisch/gemengd)</value>
    # <value code="4">MBO 2, 3, 4 of MBO oude structuur</value>
    # <value code="5">HAVO of VWO / HBS / MMS</value>
    # <value code="6">HBO</value>
    # <value code="7">WO / postdoctoraal onderwijs</value>
    # <value code="8">geen opgave</value>

    # NOTE: panel has no NaN values, fortunately
    assert df['what_kind_of_books_read'].isin({1, 2, 3}).all()
    assert df['gender'].isin({1, 2}).all()
    assert df['education'].isin(range(1, 8 + 1)).all(), df['education'].unique()
    assert df['literary_reader'].isin(range(1, 7 + 1)).all()
    df['education'] = df['education'].replace(8, float('nan'))

    # make an "reads_only_fiction" variable
    df['reads_only_fiction'] = (df['what_kind_of_books_read'] == 1).astype(int)

    # all variables should be available
    columns_oi = ['literary_reader', 'age', 'books_per_year', 'gender',
                  'reads_only_fiction']
    assert df[columns_oi].notnull().all(axis=1).all()

    return df


# NOTE: reader_roles_sampling_model_1 and reader_roles_sampling_model_2 are
# nearly identical. Keep them in sync.
def reader_roles_sampling_model_1(iter=ITER, seed=SEED, thin=THIN):
    np.random.seed(1)
    dfm = preprocess_reader_roles_dataset(datasets.load_reader_role_question_answers(), exclude_all_niet_eens_niet_oneens=False)

    # assemble question and respondent lookups
    questions = sorted(dfm['variable'].unique())
    assert all(question.startswith(('q04', 'q12')) for question in questions)
    respondents = sorted(dfm['id'].unique())
    # NOTE: Stan uses 1-indexing
    kk = preprocessing.LabelEncoder().fit(questions).transform(dfm['variable']) + 1

    reads_only_fiction = demographics()['reads_only_fiction'].loc[respondents]
    assert len(reads_only_fiction) == len(respondents)

    data = {
        'K': len(dfm['variable'].unique()),
        'N': dfm.shape[0],
        'kk': tuple(kk),
        'y': tuple(dfm['value']),
    }
    return pystan_cache.sampling(models.make_model_1(), data, iter=iter, seed=seed, thin=thin)


# NOTE: reader_roles_sampling_model_2 and reader_roles_sampling_model_3 are
# nearly identical. Keep them in sync.
def reader_roles_sampling_model_2(iter=ITER, seed=SEED, thin=THIN):
    np.random.seed(1)
    dfm = preprocess_reader_roles_dataset(datasets.load_reader_role_question_answers(), exclude_all_niet_eens_niet_oneens=False)

    # assemble question and respondent lookups
    questions = sorted(dfm['variable'].unique())
    assert all(question.startswith(('q04', 'q12')) for question in questions)
    respondents = sorted(dfm['id'].unique())
    # NOTE: Stan uses 1-indexing
    kk = preprocessing.LabelEncoder().fit(questions).transform(dfm['variable']) + 1
    jj = preprocessing.LabelEncoder().fit(respondents).transform(dfm['id']) + 1

    reads_only_fiction = demographics()['reads_only_fiction'].loc[respondents]
    assert len(reads_only_fiction) == len(respondents)

    data = {
        'K': len(dfm['variable'].unique()),
        'J': len(dfm['id'].unique()),
        'N': dfm.shape[0],
        'kk': tuple(kk),
        'jj': tuple(jj),
        'reads_only_fiction': tuple(_standardize(reads_only_fiction, binary=True)),
        'y': tuple(dfm['value']),
    }
    initial_values = {
        'beta': [-1 * i for i in [-1.72, -1.31, -0.28, -1.63, 5.55, -2.28]],
        'gamma': [-1 * i for i in [-0.64, -0.31, -0.12, -0.64, -0.45, -0.5]],
    }
    fit_extract = pystan_cache.sampling(models.make_model_2(), data, iter=iter, seed=seed, thin=thin, init=lambda: initial_values)
    return fit_extract, respondents, questions, data


# NOTE: reader_roles_sampling_model_2 and reader_roles_sampling_model_3 are
# nearly identical. Keep them in sync.
def reader_roles_sampling_model_3(iter=ITER, seed=SEED, thin=THIN):
    np.random.seed(1)
    dfm = preprocess_reader_roles_dataset(datasets.load_reader_role_question_answers(), exclude_all_niet_eens_niet_oneens=False)

    # assemble question and respondent lookups
    questions = sorted(dfm['variable'].unique())
    assert all(question.startswith(('q04', 'q12')) for question in questions)
    respondents = sorted(dfm['id'].unique())
    # NOTE: Stan uses 1-indexing
    kk = preprocessing.LabelEncoder().fit(questions).transform(dfm['variable']) + 1
    jj = preprocessing.LabelEncoder().fit(respondents).transform(dfm['id']) + 1

    reads_only_fiction = demographics()['reads_only_fiction'].loc[respondents]
    assert len(reads_only_fiction) == len(respondents)

    data = {
        'K': len(dfm['variable'].unique()),
        'J': len(dfm['id'].unique()),
        'N': dfm.shape[0],
        'kk': tuple(kk),
        'jj': tuple(jj),
        'reads_only_fiction': tuple(_standardize(reads_only_fiction, binary=True)),
        'y': tuple(dfm['value']),
    }
    initial_values = {
        'beta': [-1 * i for i in [-1.72, -1.31, -0.28, -1.63, 5.55, -2.28]],
        'gamma': [-1 * i for i in [-0.64, -0.31, -0.12, -0.64, -0.45, -0.5]],
    }
    fit_extract = pystan_cache.sampling(models.make_model_3(), data, iter=iter, seed=seed, thin=thin, init=lambda: initial_values)  # noqa
    return fit_extract, respondents, questions, data


if __name__ == '__main__':
    print('quick test that things are working:')
    assert demographics() is not None
    fit_extract = reader_roles_sampling_model_1(iter=100, seed=1)
    assert fit_extract is not None
    fit_extract = reader_roles_sampling_model_2(iter=100, seed=1)
    assert fit_extract is not None
    fit_extract = reader_roles_sampling_model_3(iter=100, seed=1)
    assert fit_extract is not None
