# Supplementary material for: Readers and their roles: Evidence from readers of contemporary fiction in the Netherlands
Source: PLoS One. 2018 Jul 26;13(7):e0201157. doi: 10.1371/journal.pone.0201157 (PMC6062070; doi:10.1371/journal.pone.0201157)
Supplement: S1 File — (ZIP) [file pone.0201157.s001.zip › reader-roles-supporting-files/src/make_reader_roles_dataset.py]

"""Extract data relevant to reader roles from Riddle of Literary Quality data.

This script is included for reference. The full Riddle of Literary Quality
dataset is not distributed with the article.

Run with:

    python3 make_reader_roles_dataset.py path/to/riddle.json.xz reader-role-respondent-oriented.pkl.xz

"""

import argparse
import lzma

import pandas as pd

import datasets


parser = argparse.ArgumentParser(description='Build datasets for article.')
parser.add_argument('filename', help='Path to Riddle of Literary Quality dataset (json.xz).')
parser.add_argument('output_filename', help='Output for extracted data (.pkl.xz).')


def riddle_survey_original(filename):
    """Read original Riddle of Literary Quality data unmodified."""
    with lzma.open(filename, 'rt') as f:
        df = pd.read_json(f, dtype=False)
    return df


def make_respondent_oriented(filename):
    """Make the respondent oriented dataset."""
    df = riddle_survey_original(filename)
    df.index.name = 'id'

    variable_labels = datasets.load_variable_labels()

    # mark responses as coming from either the panel or the online survey
    # 'Ik ben een:' is the panel-specific gender question
    df['panel'] = False
    df.loc[df[variable_labels['Ik ben een:']].str.strip() != '', 'panel'] = True

    books_read_bitstring = df[variable_labels['We willen u vragen hieruit de boeken te selecteren die u (deels) gelezen heeft.']]  # noqa
    assert (books_read_bitstring.str.strip() == books_read_bitstring).all()  # no need to call str.strip()
    # mark responses from respondents who report not reading any fiction at all
    # naturally enough, these respondents are not asked if they have read the books (which are all fiction)
    df['does_not_read_fiction'] = books_read_bitstring == ''
    assert df['does_not_read_fiction'].sum() > 10
    assert (books_read_bitstring[~df['does_not_read_fiction']].str.len() == 402).all()
    # mark responses from respondents who did not read any of the 401 books in the corpus
    # the particular question here records responses as a string of 0s and 1s,
    # a 1 in the final position corresponds to 'Geen van deze'
    # indicates 402 'Geen van deze'
    df['did_not_read_any_riddle_books'] = df['does_not_read_fiction'] | books_read_bitstring.str.endswith('1')
    assert df['did_not_read_any_riddle_books'].sum() > df['does_not_read_fiction'].sum() + 10
    online_survey_total, panel_total = df.groupby('panel').size().sort_index().astype(int)
    print('loading riddle data. {} responses to online survey, {} responses to panel.'.format(online_survey_total, panel_total))
    online_survey_no_fiction, panel_no_fiction = df.groupby('panel')['does_not_read_fiction'].sum().sort_index().astype(int)
    print('{} do not read fiction responses in online survey. {} do not read fiction in panel.'.format(online_survey_no_fiction, panel_no_fiction))
    online_survey_no_riddle_books, panel_no_riddle_books = df.groupby('panel')['did_not_read_any_riddle_books'].sum().sort_index().astype(int)
    print('{} did not read riddle books in online survey. {} did not read riddle books in panel'.format(online_survey_no_riddle_books, panel_no_riddle_books))
    assert df.index.is_unique
    return df


if __name__ == '__main__':
    args = parser.parse_args()
    df = make_respondent_oriented(args.filename)
    df.to_pickle(args.output_filename)
    print('saved dataset to file:', args.output_filename)
