# Supplementary material for: Readers and their roles: Evidence from readers of contemporary fiction in the Netherlands
Source: PLoS One. 2018 Jul 26;13(7):e0201157. doi: 10.1371/journal.pone.0201157 (PMC6062070; doi:10.1371/journal.pone.0201157)
Supplement: S1 File — (ZIP) [file pone.0201157.s001.zip › reader-roles-supporting-files/src/make_figure_mutual_information.py]

"""Make empirical mutual information plot."""
import argparse
import itertools

import matplotlib.pyplot as plt
import numpy as np
import pandas as pd
import seaborn as sns

import datasets

parser = argparse.ArgumentParser()
parser.add_argument('output_filename', help='Output path for figure.')


def _shrink_english_question_labels(question_labels):
    # hack to rename the columns so they fit on the page
    shortened = {
        'like_deeper_levels__distanced': 'deeper levels',
        'like_discover_new_worlds_and_time_periods__identifying': 'new worlds',
        'like_true_stories__identifying': 'true stories',
        'like_thinking_about_plot_structure__distanced': 'plot structure',
        'like_being_swept_away__identifying': 'being swept away',
        'intellectual_challenge__distanced': 'intellectual challenge',
    }
    for col in question_labels:
        yield shortened[col]


def make_plot_question_responses_mutual_information(filename):
    """Visualize the empirical mutual information."""
    df = datasets.demographics_human_readable()

    responses = datasets.load_reader_role_question_answers().drop(['panel', 'does_not_read_fiction'], axis=1)
    reader_role_questions_variables = sorted(datasets.load_reader_role_questions().keys())
    responses = responses[reader_role_questions_variables]
    responses = (responses < 3).astype(int)  # recode "mee eens" and "helemaal mee eens" as 1, all else as 0
    df = df.join(responses)
    assert df.shape[0] == 501

    # drop respondents who do not read fiction
    df = df.loc[~df['does_not_read_fiction']]
    assert df.shape[0] == 367

    df = df.loc[:, reader_role_questions_variables]
    df.columns = [datasets.load_question_labels_english()[var] for var in df.columns]
    df.columns = _shrink_english_question_labels(df.columns)
    df = df.reindex(columns=['new worlds', 'true stories', 'being swept away', 'deeper levels', 'plot structure', 'intellectual challenge'])  # noqa

    # for each pair
    MI = np.zeros_like(df.corr())
    # NOTE: this is not the way to do this, maybe tidy?
    for i, j in itertools.combinations(range(len(df.columns)), 2):
        # empirical estimate of Pr(X=x, Y=y) for each value of x and y
        joint = pd.crosstab(df.iloc[:, i], df.iloc[:, j], normalize=True)
        marginal1, marginal2 = joint.sum(axis=0), joint.sum(axis=1)
        # construct a table of the same shape as joint with the relevant values of Pr(X = x)Pr(Y = y)
        denominator = np.outer(marginal1, marginal2)
        numerator = joint
        MI[i, j] = (joint * (np.log(numerator) - np.log(denominator))).sum().sum()

    # get short question labels
    columns = df.columns
    # hacks to rename the columns so they fit on the page
    # columns = [col.replace(' structure', '').strip() for col in columns]

    # transpose for lower-triangular
    MI = pd.DataFrame(MI.T, index=columns, columns=columns)
    mask = np.zeros_like(MI, dtype=bool)
    mask[np.triu_indices_from(mask)] = True

    f, ax = plt.subplots(figsize=(11, 9))
    cmap = sns.diverging_palette(220, 10, as_cmap=True)
    # Draw the heatmap with the mask and correct aspect ratio
    sns.heatmap(MI, mask=mask, cmap=cmap, vmax=.3, center=0,
                square=True, linewidths=.5, cbar_kws={"shrink": .5})
    plt.yticks(rotation=0)
    plt.xticks(rotation=30)
    ax.set_title('Empirical Mutual Information Among Responses to Reader Role Questions')
    plt.tight_layout()
    plt.savefig(filename)


if __name__ == '__main__':
    args = parser.parse_args()
    make_plot_question_responses_mutual_information(args.output_filename)
