# Supplementary material for: Readers and their roles: Evidence from readers of contemporary fiction in the Netherlands
Source: PLoS One. 2018 Jul 26;13(7):e0201157. doi: 10.1371/journal.pone.0201157 (PMC6062070; doi:10.1371/journal.pone.0201157)
Supplement: S1 File — (ZIP) [file pone.0201157.s001.zip › reader-roles-supporting-files/src/make_figure_ideal_point_questions_beta.py]

"""Make figure showing distribution of beta values."""
import argparse

import matplotlib.pyplot as plt
import numpy as np
import pandas as pd

import datasets
import inference
import plots

parser = argparse.ArgumentParser()
parser.add_argument('output_filename', help='Output path for figure.')


def _shrink_english_question_labels(question_labels):
    # hack to rename the columns so they fit on the page
    shortened = {
        'like_deeper_levels__distanced': 'deeper levels',
        'like_discover_new_worlds_and_time_periods__identifying': 'new worlds',
        'like_true_stories__identifying': 'true stories',
        'like_thinking_about_plot_structure__distanced': 'plot structure',
        'like_being_swept_away__identifying': 'being swept away',
        'intellectual_challenge__distanced': 'intellectual challenge',
    }
    for col in question_labels:
        yield shortened[col]


def make_figure_ideal_point_questions_beta(output_filename):
    """Make figure showing position of questions (beta parameters)."""
    fit_extract, _, _, _ = inference.reader_roles_sampling_model_2()

    # show latent position for each question
    questions = sorted(datasets.load_reader_role_questions().keys())
    assert questions == sorted(questions)
    question_labels = datasets.load_question_labels_english()

    df = pd.DataFrame(fit_extract['beta'], columns=questions).rename(columns=question_labels)
    df.columns = _shrink_english_question_labels(df.columns)
    df = df.reindex(columns=['new worlds', 'true stories', 'being swept away', 'deeper levels', 'plot structure', 'intellectual challenge'])  # noqa

    ax = plots.horizontal_pointrange(df)
    ax.set_xlabel(r'$\beta$')
    ax.set_xlim((-5.9, 5.9))
    plt.tight_layout()
    plt.savefig(output_filename)


if __name__ == '__main__':
    args = parser.parse_args()
    make_figure_ideal_point_questions_beta(args.output_filename)
