# Supplementary material for: Readers and their roles: Evidence from readers of contemporary fiction in the Netherlands
Source: PLoS One. 2018 Jul 26;13(7):e0201157. doi: 10.1371/journal.pone.0201157 (PMC6062070; doi:10.1371/journal.pone.0201157)
Supplement: S1 File — (ZIP) [file pone.0201157.s001.zip › reader-roles-supporting-files/src/requirements.txt]

dill==0.2.7.1
pandas==0.20.3
pystan==2.16.0.0
seaborn==0.8.1
tqdm<5,>=4
scikit-learn==0.19.1
