# Supplementary material for: Readers and their roles: Evidence from readers of contemporary fiction in the Netherlands
Source: PLoS One. 2018 Jul 26;13(7):e0201157. doi: 10.1371/journal.pone.0201157 (PMC6062070; doi:10.1371/journal.pone.0201157)
Supplement: S1 File — (ZIP) [file pone.0201157.s001.zip › reader-roles-supporting-files/src/make_table_most_frequent_responses.py]

"""Make table showing most frequent responses."""
import argparse
import collections

import pandas as pd

import datasets

parser = argparse.ArgumentParser()
parser.add_argument('output_filename', help='Output path for table.')


def _shrink_english_question_labels(question_labels):
    # hack to rename the columns so they fit on the page
    shortened = {
        'like_deeper_levels__distanced': 'deeper levels',
        'like_discover_new_worlds_and_time_periods__identifying': 'new worlds',
        'like_true_stories__identifying': 'true stories',
        'like_thinking_about_plot_structure__distanced': 'plot structure',
        'like_being_swept_away__identifying': 'being swept away',
        'intellectual_challenge__distanced': 'intellectual challenge',
    }
    for col in question_labels:
        yield shortened[col]


def make_table_most_frequent_responses(filename):
    """Visualize the empirical mutual information."""
    df = datasets.demographics_human_readable()

    responses = datasets.load_reader_role_question_answers().drop(['panel', 'does_not_read_fiction'], axis=1)
    reader_role_questions_variables = sorted(datasets.load_reader_role_questions().keys())
    responses = responses[reader_role_questions_variables]
    responses = (responses < 3).astype(int)  # recode "mee eens" and "helemaal mee eens" as 1, all else as 0
    df = df.join(responses)
    assert df.shape[0] == 501

    # drop respondents who do not read fiction
    df = df.loc[~df['does_not_read_fiction']]
    assert df.shape[0] == 367

    df = df.loc[:, reader_role_questions_variables]
    df.columns = [datasets.load_question_labels_english()[var] for var in df.columns]
    df.columns = _shrink_english_question_labels(df.columns)

    most_common = collections.Counter((tuple(row) for _, row in df.iterrows())).most_common(8)
    rows = [row for row, _ in most_common]
    rows_human_readable = [['agree' if el else '' for el in row] for row in rows]
    table = pd.DataFrame(rows_human_readable, columns=df.columns)
    table = table.reindex(columns=['new worlds', 'true stories', 'being swept away', 'deeper levels', 'plot structure', 'intellectual challenge'])  # noqa
    table['count'] = [f'{count} ({100 * count / 367:.0f}\%)' for _, count in most_common]

    column_format = '*{6}{p{2.1cm}} r'
    with open(filename, 'w') as fh:
        fh.write(table.to_latex(index=False, column_format=column_format, escape=False))


if __name__ == '__main__':
    args = parser.parse_args()
    make_table_most_frequent_responses(args.output_filename)
