# Supplementary material for: Readers and their roles: Evidence from readers of contemporary fiction in the Netherlands
Source: PLoS One. 2018 Jul 26;13(7):e0201157. doi: 10.1371/journal.pone.0201157 (PMC6062070; doi:10.1371/journal.pone.0201157)
Supplement: S1 File — (ZIP) [file pone.0201157.s001.zip › reader-roles-supporting-files/src/make_figure_ideal_point_respondents_alpha_gender_and_education.py]

"""Make figure showing distribution of alpha values."""
import argparse

import matplotlib.pyplot as plt
import numpy as np
import pandas as pd
import seaborn as sns

import datasets
import inference
import plots

import statsmodels  # see if this fixes bandwidth issue

parser = argparse.ArgumentParser()
parser.add_argument('output_filename', help='Output path for figure.')


def make_figure_ideal_point_respondents_alpha(output_filename):
    """Make figure showing position of respondents (alpha parameters)."""
    fit_extract, respondents, _, _ = inference.reader_roles_sampling_model_2()
    dfm = pd.melt(pd.DataFrame(fit_extract['alpha'], columns=respondents), var_name='id', value_name='alpha')

    df = datasets.demographics_human_readable()
    df['gender'] = pd.Categorical(df['gender']).rename_categories(['Man', 'Woman'])
    df['university_degree_or_higher'] = df['education'] >= df['education'].cat.categories[5]
    df['university_degree_or_higher'] = df['university_degree_or_higher'].replace(False, '< univ. degree')
    df['university_degree_or_higher'] = df['university_degree_or_higher'].replace(True, '≥ univ. degree')

    # drop respondents who do not read fiction
    df = df.loc[~df['does_not_read_fiction']]
    assert df.shape[0] == 367

    joined = dfm.join(df, on='id')

    # seaborn would like the plots to be arranged with identifiers on columns,
    # samples on rows. But we'll have a ragged array, which will not work.
    gb = joined.groupby(['gender', 'university_degree_or_higher'])['alpha']
    gb_dict = {}
    for k, v in gb:
        gb_dict[', '.join(k)] = v  # dict with keys like 'woman, less than univ. degree'
    min_values = min(len(alpha) for _, alpha in gb_dict.items())
    for k, v in gb_dict.items():
        gb_dict[k] = v.sample(min_values, replace=True).values
    df_plot = pd.DataFrame.from_dict(gb_dict)

    ax = plots.horizontal_pointrange(df_plot)
    # ax = sns.violinplot(data=df_plot, orient='h', inner='quartiles')

    # # or, remelt since we want to make joyplots
    # dfm = pd.melt(df_plot)
    # pal = sns.cubehelix_palette(10, rot=-.25, light=.7)
    # g = sns.FacetGrid(dfm, row="variable", hue="variable", aspect=15, size=.5, palette=pal)

    # # Draw the densities in a few steps
    # g.map(sns.kdeplot, "value", clip_on=False, shade=True, alpha=1, lw=1.5, bw=.2)
    # g.map(sns.kdeplot, "value", clip_on=False, color="w", lw=2, bw=.2)
    # g.map(plt.axhline, y=0, lw=2, clip_on=False)

    # # Set the subplots to overlap
    # g.fig.subplots_adjust(hspace=-.25)

    # # Remove axes details that don't play will with overlap
    # g.set_titles("")
    # g.set(yticks=[])
    # g.despine(bottom=True, left=True)
    ax.set_xlabel(r'$\alpha$')
    plt.tight_layout()
    plt.savefig(output_filename)


if __name__ == '__main__':
    args = parser.parse_args()
    make_figure_ideal_point_respondents_alpha(args.output_filename)
