# Supplementary material for: Readers and their roles: Evidence from readers of contemporary fiction in the Netherlands
Source: PLoS One. 2018 Jul 26;13(7):e0201157. doi: 10.1371/journal.pone.0201157 (PMC6062070; doi:10.1371/journal.pone.0201157)
Supplement: S1 File — (ZIP) [file pone.0201157.s001.zip › reader-roles-supporting-files/src/make_table_reader_role_agree_totals.py]

"""Make table showing number of respondents who read fiction."""
import argparse

import numpy as np
import pandas as pd

import datasets


parser = argparse.ArgumentParser()
parser.add_argument('output_filename', help='Output path for LaTeX table (.tex).')


def _shrink_english_question_labels(question_labels):
    # hack to rename the columns so they fit on the page
    shortened = {
        'like_deeper_levels__distanced': 'deeper levels',
        'like_discover_new_worlds_and_time_periods__identifying': 'new worlds',
        'like_true_stories__identifying': 'true stories',
        'like_thinking_about_plot_structure__distanced': 'plot structure',
        'like_being_swept_away__identifying': 'being swept away',
        'intellectual_challenge__distanced': 'intellectual challenge',
    }
    for col in question_labels:
        yield shortened[col]


def make_table_reader_role_agree_totals(output_filename):
    """Make table showing agreement with reader role questions."""
    df = datasets.demographics_human_readable()
    df['university_degree_or_higher'] = df['education'] >= df['education'].cat.categories[5]
    df['university_degree_or_higher'] = df['university_degree_or_higher'].replace(False, 'less than univ. degree')
    df['university_degree_or_higher'] = df['university_degree_or_higher'].replace(True, 'univ. degree or higher')

    responses = datasets.load_reader_role_question_answers().drop(['panel', 'does_not_read_fiction'], axis=1)
    reader_role_questions_variables = sorted(datasets.load_reader_role_questions().keys())
    responses = responses[reader_role_questions_variables]

    # turn 'weet niet' into NaN
    assert (responses == 6).values.sum() > 1  # check 'weet niet'
    responses[responses == 6] = float('NaN')
    responses[responses.notnull()] = (responses[responses.notnull()] < 3).astype(int)
    df = df.join(responses)
    assert df.shape[0] == 501

    # drop respondents who do not read fiction
    df = df.loc[~df['does_not_read_fiction']]
    assert df.shape[0] == 367

    row_totals = df.groupby(['gender', 'university_degree_or_higher']).size()
    np.testing.assert_equal(row_totals.values, [75, 73, 113, 106])
    row_totals = row_totals.append(pd.Series(row_totals.sum()))
    table = df.groupby(['gender', 'university_degree_or_higher'])[reader_role_questions_variables].sum()
    table.columns = [datasets.load_question_labels_english()[var] for var in table.columns]

    table.columns = _shrink_english_question_labels(table.columns)
    table = table.reindex(columns=['new worlds', 'true stories', 'being swept away', 'deeper levels', 'plot structure', 'intellectual challenge'])

    # clumsy way of appending a row
    col_totals = table.sum(axis=0).values
    table = table.append(table.iloc[-1])
    table.iloc[-1] = col_totals
    table.index = pd.MultiIndex(levels=[['Man', 'Woman', 'All'], ['< Univ. degree', '≥ Univ. degree', '']],
                                labels=[[0, 0, 1, 1, 2], [0, 1, 0, 1, 2]])
    table = table.divide(row_totals.values, axis='index').applymap(lambda p: f'{p:.0%}')
    table['N'] = row_totals.values

    # wrap the last two columns as they are particularly long
    column_format = 'll *{6}{p{1.7cm}} l'
    with open(output_filename, 'w') as fh:
        fh.write(table.to_latex(column_format=column_format))


if __name__ == '__main__':
    args = parser.parse_args()
    make_table_reader_role_agree_totals(args.output_filename)
