# Supplementary material for: Readers and their roles: Evidence from readers of contemporary fiction in the Netherlands
Source: PLoS One. 2018 Jul 26;13(7):e0201157. doi: 10.1371/journal.pone.0201157 (PMC6062070; doi:10.1371/journal.pone.0201157)
Supplement: S1 File — (ZIP) [file pone.0201157.s001.zip › reader-roles-supporting-files/src/make_table_reads_fiction.py]

"""Make table showing number of respondents who read fiction."""
import argparse

import pandas as pd

import datasets


parser = argparse.ArgumentParser()
parser.add_argument('output_filename', help='Output path for LaTeX table (.tex).')


def make_table_reads_fiction(output_filename):
    """Make table showing number of respondents.

    Group respondents by gender and by whether or not they read fiction.
    """
    df = datasets.demographics_human_readable()
    df['university_degree_or_higher'] = df['education'] >= df['education'].cat.categories[5]
    df['university_degree_or_higher'] = df['university_degree_or_higher'].replace(False, 'less than univ. degree')
    df['university_degree_or_higher'] = df['university_degree_or_higher'].replace(True, 'univ. degree or higher')

    assert df.shape[0] == 501
    df['Gender'] = pd.Categorical(df['gender']).rename_categories(['Man', 'Woman'])
    df['reads_fiction'] = pd.Categorical(df['does_not_read_fiction']).rename_categories(
        ['Reads fiction', 'Does not read fiction']).reorder_categories(['Does not read fiction', 'Reads fiction'])

    gb = df.groupby(['gender', 'university_degree_or_higher'])['reads_fiction']
    table = gb.value_counts().unstack()
    table.columns.name = ''

    # clumsy way of appending a row
    col_totals = table.sum(axis=0).values
    table = table.append(table.iloc[-1])
    table.iloc[-1] = col_totals
    table.index = pd.MultiIndex(levels=[['Man', 'Woman', 'All'], ['< Univ. degree', '≥ Univ. degree', '']],
                                labels=[[0, 0, 1, 1, 2], [0, 1, 0, 1, 2]])
    row_totals = table.sum(axis=1)
    table = table.divide(row_totals, axis='index').applymap(lambda p: f'{p:.0%}')
    table['N'] = row_totals

    with open(output_filename, 'w') as fh:
        fh.write(table.to_latex())


if __name__ == '__main__':
    args = parser.parse_args()
    make_table_reads_fiction(args.output_filename)
