# Supplementary material for: Readers and their roles: Evidence from readers of contemporary fiction in the Netherlands
Source: PLoS One. 2018 Jul 26;13(7):e0201157. doi: 10.1371/journal.pone.0201157 (PMC6062070; doi:10.1371/journal.pone.0201157)
Supplement: S1 File — (ZIP) [file pone.0201157.s001.zip › reader-roles-supporting-files/src/datasets.py]

"""Functions which provide access to datasets used."""
import functools
import os

import lxml.etree
import pandas as pd


DATA_DIR = os.path.join(os.path.dirname(__file__), '..', 'data')


@functools.lru_cache()
def load_variable_labels():
    """Read original description of variable names and return lookup dict."""
    doc = lxml.etree.parse(os.path.join(DATA_DIR, 'na13001-08.sss.xml.gz'))
    var_label_lookup = {}
    for var in doc.findall('//variable'):
        name, label = var.find('name').text, var.find('label').text
        var_label_lookup[name] = label
        var_label_lookup[label] = name
    return var_label_lookup


@functools.lru_cache()
def load_respondent_oriented():
    """Load the responses to the Survey."""
    return pd.read_pickle(os.path.join(DATA_DIR, 'reader-role-respondent-oriented.pkl.xz'))


def load_reader_role_question_answers():
    """Return responses to reader role questions.

    Here rows are associated with respondents and columns are associated with
    books.

    Returns:
        pandas.DataFrame: incidence matrix

    """
    # reminder:
    # <values>
    # 	<value code="1">helemaal mee eens</value>
    # 	<value code="2">mee eens</value>
    # 	<value code="3">niet eens/ niet oneens</value>
    # 	<value code="4">mee oneens</value>
    # 	<value code="5">helemaal mee oneens</value>
    # 	<value code="6">weet niet</value>
    # </values>

    variable_labels = load_variable_labels()

    question_variables = sorted(['q04a_1', 'q04a_2', 'q04a_3', 'q04a_4',
                                 'q04a_5', 'q04a_6', 'q04a_7', 'q04a_8',
                                 'q12b_1', 'q12b_2', 'q12b_3', 'q12b_4',
                                 'q12b_5', 'q12b_6', 'q12b_7', 'q12b_8'])
    for var in question_variables:
        assert variable_labels[var].startswith('Hieronder staat een aantal stellingen. Kunt u'), var
    df = load_respondent_oriented()
    df = df.loc[:, ['panel', 'does_not_read_fiction'] + question_variables]
    assert len(df.columns) == len(question_variables) + 2
    # make '' into float('nan') and convert remaining numbers to floats
    for col in question_variables:
        df.loc[:, col] = df[col].str.strip().replace('', float('nan')).astype(float)

    ############################################################################
    # double checking findings
    ############################################################################
    for correlated_vars in [['q04a_4', 'q04a_6'], ['q04a_4', 'q12b_2'], ['q04a_4', 'q12b_6']]:
        assert df[correlated_vars].corr().values[0, 1] > 0, correlated_vars

    return df


def demographics_human_readable():
    """Add human-readable labels to the dataset."""
    df = load_respondent_oriented()
    # must be in panel
    df = df.loc[df['panel']]

    column_variable_mapping = {
        'q01': 'age',
        'q13': 'gender',  # 1 is man, 2 is woman, 3 is 'geen opgave'
        'q14': 'education',
    }
    # first convert to float to deal with values like '4.00'
    # then convert to int
    df = df.astype({col: float for col in column_variable_mapping.keys()})
    df = df.astype({col: int for col in column_variable_mapping.keys()})
    df = df.rename(columns=column_variable_mapping)
    columns_oi = ['does_not_read_fiction'] + list(column_variable_mapping.values())
    df = df[columns_oi]

    assert df['gender'].isin({1, 2}).all()
    assert df['education'].isin(range(1, 8 + 1)).all(), df['education'].unique()

    # recode gender and education
    df['gender'] = pd.Categorical(df['gender'].replace([1, 2], ['man', 'woman']),
                                  categories=['man', 'woman'],
                                  ordered=False)

    education_levels = ['Geen onderwijs / basisonderwijs',
                        'LBO / VBO / VMBO kader of beroeps / MBO 1',
                        'MAVO / ULO / MULO / VMBO (theoretisch/gemengd)',
                        'MBO 2, 3, 4 of MBO oude structuur',
                        'HAVO of VWO / HBS / MMS',
                        'HBO',
                        'WO / postdoctoraal onderwijs',
                        'geen opgave']
    df['education'] = df['education'].replace(list(range(1, 8 + 1)), education_levels)
    assert (df['education'] == 'geen opgave').sum() == 6
    df['education'] = df['education'].replace('geen opgave', float('nan'))
    assert df['education'].isnull().sum() == 6
    df['education'] = pd.Categorical(df['education'], categories=education_levels[:-1], ordered=True)
    assert df['education'].isnull().sum() == 6
    return df


def load_reader_role_question_types():
    """Lookup table for the survey designers' labeling of questions as distanced or identifying."""
    question_prefix = 'Hieronder staat een aantal stellingen. Kunt u steeds aangeven in hoeverre u het eens of oneens bent met deze stellingen? - '  # noqa
    question_types = {
        'Ik lees romans om nieuwe werelden en onbekende tijdperken te leren kennen': 'identifying',
        'Ik hou van waargebeurde romans': 'identifying',
        'Ik wil graag meegesleept worden door een roman': 'identifying',
        'Ik ga graag op zoek naar de diepere lagen van een roman': 'distanced',
        'Ik denk graag na over de opbouw van een roman': 'distanced',
        'Ik lees romans om verstandelijk uitgedaagd te worden': 'distanced',
    }
    return {question_prefix + k: v for k, v in question_types.items()}


def load_questions():
    """Lookup table for full question given variable name."""
    question_prefix = 'Hieronder staat een aantal stellingen. Kunt u steeds aangeven in hoeverre u het eens of oneens bent met deze stellingen? - '  # noqa
    variable_question_pairs = [('q04a_1', 'Ik lees graag romans die ik kan betrekken op mijn eigen leven'),
                               ('q04a_2', 'Het gaat mij vooral om het verhaal in de roman'),
                               ('q04a_3', 'De schrijfstijl is voor mij belangrijk in een boek'),
                               ('q04a_4', 'Ik ga graag op zoek naar de diepere lagen van een roman'),
                               ('q04a_5', 'Ik lees graag literatuur'),
                               ('q04a_6', 'Ik lees romans om nieuwe werelden en onbekende tijdperken te leren kennen'),
                               ('q04a_7', 'Ik lees romans vooral tijdens de vakantie'),
                               ('q04a_8', 'Ik lees in verschillende romans tegelijkertijd'),
                               ('q12b_1', 'Ik hou van waargebeurde romans'),
                               ('q12b_2', 'Ik denk graag na over de opbouw van een roman'),
                               ('q12b_3', 'De schrijfstijl in een roman is voor mij belangrijker dan het verhaal'),
                               ('q12b_4', 'Ik wil graag meegesleept worden door een roman'),
                               ('q12b_5', 'Ik kies mijn boeken graag uit top 10-lijsten met de best verkochte boeken'),
                               ('q12b_6', 'Ik lees romans om verstandelijk uitgedaagd te worden'),
                               ('q12b_7', 'Ik hou van romans die gemakkelijk te lezen zijn'),
                               ('q12b_8', 'Ik lees %E2%80%98s avonds liever een boek dan dat ik televisie kijk')]
    labels = load_variable_labels()
    questions = {}
    for variable, question in variable_question_pairs:
        if labels[variable] != question_prefix + question:
            raise RuntimeError('question does not have expected label:', variable)
        questions[variable] = question_prefix + question
    return questions


def load_reader_role_questions():
    """Lookup table for reader role question given variable name.

    This lookup table is limited to reader role questions.

    """
    reader_role_questions = load_reader_role_question_types().keys()
    variable_lookup = {v: k for k, v in load_questions().items()}
    return {variable_lookup[question]: question for question in reader_role_questions}


def load_question_labels_english():
    """Short English labels for questions."""
    return dict([('q04a_1', 'Ik lees graag romans die ik kan betrekken op mijn eigen leven'),
                 ('q04a_2', 'Het gaat mij vooral om het verhaal in de roman'),
                 ('q04a_3', 'writing_style_important'),
                 ('q04a_4', 'like_deeper_levels__distanced'),
                 ('q04a_5', 'like_literature'),
                 ('q04a_6', 'like_discover_new_worlds_and_time_periods__identifying'),
                 ('q04a_7', 'read_on_vacation'),
                 ('q04a_8', 'read_different_novels_same_time'),
                 ('q12b_1', 'like_true_stories__identifying'),
                 ('q12b_2', 'like_thinking_about_plot_structure__distanced'),
                 ('q12b_3', 'writing_style_more_important_than_plot'),
                 ('q12b_4', 'like_being_swept_away__identifying'),
                 ('q12b_5', 'like_top_10_list'),
                 ('q12b_6', 'intellectual_challenge__distanced')])


if __name__ == '__main__':
    assert load_variable_labels() is not None
    assert load_respondent_oriented() is not None
    assert demographics_human_readable() is not None
    assert load_reader_role_questions() is not None
    print('finished running superficial checks')
