# Supplementary material for: Readers and their roles: Evidence from readers of contemporary fiction in the Netherlands
Source: PLoS One. 2018 Jul 26;13(7):e0201157. doi: 10.1371/journal.pone.0201157 (PMC6062070; doi:10.1371/journal.pone.0201157)
Supplement: S1 File — (ZIP) [file pone.0201157.s001.zip › reader-roles-supporting-files/Makefile]

BIBLIOGRAPHY := doc/references.bib
TABLES := build/table_reads_fiction.tex build/table_reader_role_agree_totals.tex build/table_most_frequent_responses.tex build/table_model_comparison.tex
FIGURES := build/figure_ideal_point_questions_beta.pdf build/figure_ideal_point_questions_gamma.pdf \
	build/figure_ideal_point_respondents_alpha_gender_and_education.pdf \
	build/figure_latent_position_illustration.pdf build/figure_mutual_information.pdf
MODEL_RESULTS := src/models.py src/inference.py src/datasets.py
ARTICLE = main.pdf

default: $(ARTICLE)

$(ARTICLE): $(TABLES) $(FIGURES) main.tex
	@echo tables and figures generated.
	pdflatex main && biber main && pdflatex main && pdflatex main

build/figure_ideal_point_respondents_alpha_gender_and_education.pdf: src/make_figure_ideal_point_respondents_alpha_gender_and_education.py $(MODEL_RESULTS)
	mkdir -p build
	python3 $< $@

# covers gamma and beta plots
build/figure_ideal_point_questions_%.pdf: src/make_figure_ideal_point_questions_%.py $(MODEL_RESULTS)
	mkdir -p build
	python3 $< $@

build/table_reads_fiction.tex: src/make_table_reads_fiction.py
	mkdir -p build
	python3 $< $@

build/table_reader_role_agree_totals.tex: src/make_table_reader_role_agree_totals.py
	mkdir -p build
	python3 $< $@

build/table_most_frequent_responses.tex: src/make_table_most_frequent_responses.py
	mkdir -p build
	python3 $< $@

build/table_model_comparison.tex: src/make_table_model_comparison.py
	mkdir -p build
	python3 $< $@

build/figure_latent_position_illustration.pdf: src/figure_latent_position_illustration.tex
	mkdir -p build
	cp $< build/figure_latent_position_illustration.tex
	cd build && pdflatex figure_latent_position_illustration.tex
	rm -f build/figure_latent_position_illustration.tex  # cleanup

build/figure_mutual_information.pdf: src/make_figure_mutual_information.py
	mkdir -p build
	python3 $< $@

clean:
	@git clean -f -x -d
